# Supplementary material for: Glycosylated Hemoglobin Levels in the Third Trimester for Predicting Adverse Pregnancy and Neonatal Outcomes in Women with Pre-Gestational Diabetes: A Multi-Center Retrospective Cohort Study in South Korea
Source: J Clin Med. 2025 Sep 10;14(18):6389. doi: 10.3390/jcm14186389 (PMC12470566; doi:10.3390/jcm14186389)
Supplement: Supplementary file 1 [file jcm-14-06389-s001.zip]

Archive with 1 entries (1 files):
- jcm-3779573-supplementary.pdf
